# Supplementary material for: Monoclonal Antibodies against Calcitonin Gene-Related Peptide for Migraine Prophylaxis: A Systematic Review of Real-World Data
Source: Cells. 2022 Dec 29;12(1):143. doi: 10.3390/cells12010143 (PMC9819019; doi:10.3390/cells12010143)
Supplement: Supplementary file 1 [file cells-12-00143-s001.zip]

Archive with 1 entries (1 files):
- cells-1982935-supplementary.pdf
